# Supplementary material for: Trajectories of the Prevalence of Sarcopenia in the Pre- and Post-Stroke Periods: A Systematic Review
Source: Nutrients. 2022 Dec 26;15(1):113. doi: 10.3390/nu15010113 (PMC9824538; doi:10.3390/nu15010113)
Supplement: Supplementary file 1 [file nutrients-15-00113-s001.zip]

Archive with 1 entries (1 files):
- nutrients-2102865-supplementary.pdf
